# Supplementary material for: Development of a Combined 2D-MGD TLC/HPTLC Method for the Separation of Terpinen-4-ol and α-Terpineol from Tea Tree, Melaleuca alternifolia, Essential Oil
Source: Biomolecules. 2025 Jan 18;15(1):147. doi: 10.3390/biom15010147 (PMC11764153; doi:10.3390/biom15010147)
Supplement: Supplementary file 1 [file biomolecules-15-00147-s001.zip]

Archive with 1 entries (1 files):
- biomolecules-3381938-supplementary.pdf
